# Supplementary material for: Comparative Efficacy and Safety of Vonoprazan–Amoxicillin Dual Therapy Versus Clarithromycin-Based Standard Triple Therapy for Helicobacter pylori Eradication: A Systematic Review and Meta-Analysis of Randomized Controlled Trials
Source: J Clin Med. 2026 Jun 15;15(12):4647. doi: 10.3390/jcm15124647 (PMC13301928; doi:10.3390/jcm15124647)
Supplement: Supplementary file 1 [file jcm-15-04647-s001.zip]

Archive with 1 entries (1 files):
- jcm-4326242-supplementary.pdf
